# Supplementary material for: Regulation of the Leucine Metabolism in Mortierella alpina
Source: J Fungi (Basel). 2022 Feb 18;8(2):196. doi: 10.3390/jof8020196 (PMC8880518; doi:10.3390/jof8020196)
Supplement: Supplementary file 1 [file jof-08-00196-s001.zip]

Archive with 1 entries (1 files):
- jof-1594910-supplementary.pdf
